# Supplementary material for: Adherence to prophylaxis and bleeding outcome: A multicenter Nigerian study
Source: PLoS One. 2023 Feb 2;18(2):e0264600. doi: 10.1371/journal.pone.0264600 (PMC9894399; doi:10.1371/journal.pone.0264600)
Supplement: S1 File — (XLSX) [file pone.0264600.s001.xlsx]

## Sheet: Form Responses 1
1. I do prophylaxis infusions on the scheduled days.	2. I infuse the recommended number of times per week.	3. I do prophylaxis infusions in the morning as recommended.	4. I do infusions according to the schedule provided by the treatment center.	5. I use the doctor-recommended dose for infusions.	6. I infuse at a lower dose than prescribed.	7. I increase or decrease the dose without calling the treatment center.	8. I use the correct number of factor boxes to total my recommended dose.	9. I plan ahead so I have enough factor at home.	10. I keep close track of how much factor and how many supplies I have at home.	11. I run out of factor and supplies before I order more.	12. I have a system for keeping track of factor and supplies at home.	13. I forget to do prophylaxis infusions.	14. Remembering to do prophylaxis is difficult.	15. I remember to infuse on the schedule prescribed by the treatment center.	16. I miss recommended infusions because I forget about them.	17. I skip prophylaxis infusions.	18. I choose to infuse less often than prescribed.	19. If it is inconvenient to infuse, I skip the infusion that day.	20. I miss recommended infusions because I skip them.	21. I call the treatment center when I have questions about hemophilia or treatment.	22. I call the treatment center when I have hemophilia-related health concerns or when changes occur.	23. I make treatment decisions myself rather than calling the hemophilia center.	24. I call the treatment center before medical interventions, such as dental extractions, colonoscopies, visits to the emergency room, or hospital stays.
Always	Always	Always	Always	Always	Never	Never	Sometimes	Rarely	Always	Sometimes	Rarely	Rarely	Never	Always	Rarely	Rarely	Never	Rarely	Never	Always	Always	Never	Always
Always	Always	Often	Always	Always	Never	Never	Always	Always	Always	Always	Always	Never	Sometimes	Always	Never	Never	Never	Never	Never	Always	Always	Never	Always
Often	Often	Sometimes	Always	Always	Never	Nevet	Rarely	Often	Always	Sometimes	Always	Never	Never	Always	Never	Rarely	Sometimes	Rarely	Never	Always	Always	Never	Always
Often	Often	Sometimes	Always	Always	Rarely	Nevet	Rarely	Often	Always	Sometimes	Often	Never	Never	Always	Never	Never	Never	Rarely	Never	Always	Always	Never	Always
Rarely	Rarely	Sometimes	Sometimes	Always	Never	Nevet	Always	Rarely	Sometimes	Often	Rarely	Rarely	Never	Often	Never	Rarely	Rarely	Sometimes	Sometimes	Rarely	Rarely	Sometimes	Sometimes
Rarely	Rarely	Sometimes	Sometimes	Always	Never	Nevet	Always	Rarely	Sometimes	Often	Rarely	Rarely	Never	Often	Never	Rarely	Rarely	Sometimes	Sometimes	Rarely	Rarely	Sometimes	Sometimes
Often	Often	Sometimes	Often	Often	Rarely	Rarely	Often	Often	Often	Sometimes	Often	Sometimes	Rarely	Often	Rarely	Rarely	Rarely	Sometimes	Sometimes	Always	Always	Rarely	Sometimes
Always	Always	Always	Always	Always	Never	Nevet	Always	Rarely	Always	Often	Always	Never	Rarely	Always	Rarely	Never	Never	Always	Never	Always	Always	Rarely	Always
Always	Always	Always	Always	Always	Never	Nevet	Always	Always	Always	Never	Always	Never	Never	Always	Never	Never	Never	Never	Never	Always	Always	Never	Always
Sometimes	Sometimes	Sometimes	Sometimes	Always	Sometimes	Nevet	Sometimes	Sometimes	Sometimes	Always	Never	Sometimes	Sometimes	Always	Never	Sometimes	Never	Never	Never	Sometimes	Always	Never	Always
Always	Always	Always	Always	Always	Never	Nevet	Always	Always	Always	Never	Always	Never	Never	Always	Never	Never	Never	Never	Never	Always	Always	Never	Always
Always	Always	Always	Often	Always	Rarely	Nevet	Always	Always	Often	Rarely	Often	Rarely	Never	Always	Rarely	Never	Rarely	Never	Rarely	Always	Always	Never	Always
Often	Sometimes	Often	Always	Always	Never	Nevet	Always	Rarely	Rarely	Often	Sometimes	Rarely	Rarely	Often	Rarely	Sometimes	Rarely	Sometimes	Sometimes	Sometimes	Sometimes	Sometimes	Rarely
Always	Always	Always	Always	Always	Never	Nevet	Always	Never	Always	Sometimes	Rarely	Never	Never	Always	Never	Never	Never	Never	Never	Always	Always	Never	Always
Sometimes	Often	Sometimes	Always	Always	Never	Nevet	Always	Often	Often	Always	Always	Never	Never	Always	Never	Never	Always	Sometimes	Never	Always	Always	Never	Always
Always	Always	Often	Always	Always	Never	Nevet	Often	Often	Always	Sometimes	Sometimes	Never	Never	Always	Rarely	Sometimes	Never	Rarely	Rarely	Always	Always	Never	Always
Always	Always	Always	Always	Always	Never	Nevet	Often	Often	Always	Sometimes	Often	Never	Never	Always	Rarely	Rarely	Never	Rarely	Never	Always	Always	Never	Always
Always	Always	Often	Always	Always	Never	Nevet	Always	Often	Always	Often	Always	Never	Never	Always	Never	Never	Never	Never	Never	Always	Always	Never	Always
Often	Always	Often	Often	Often	Rarely	Sometimes	Often	Often	Often	Rarely	Often	Rarely	Sometimes	Often	Rarely	Sometimes	Rarely	Rarely		Sometimes	Sometimes	Rarely	Always
Often	Often	Sometimes	Always	Always	Never	Nevet	Often	Often	Sometimes	Sometimes	Always	Never	Rarely	Always	Never	Rarely	Often	Rarely	Never	Always	Always	Never	Always
Always	Always	Always	Always	Always	Never	Nevet	Always	Always	Always	Rarely	Always	Never	Rarely	Always	Rarely	Rarely	Never	Never	Never	Always	Always	Never	Always
Often	Often	Always	Often	Always	Rarely	Nevet	Always	Sometimes	Always	Sometimes	Often	Sometimes	Rarely	Often	Rarely	Sometimes	Rarely	Rarely	Rarely	Always	Always	Never	Always
Always	Always	Sometimes	Sometimes	Always	Never	Sometimes	Always	Always		Sometimes	Never	Sometimes	Never	Sometimes	Sometimes	Sometimes	Rarely	Sometimes	Always	Sometimes	Always	Never	Always
Often	Often	Sometimes	Often	Often	Rarely	Rarely	Often	Often	Often	Sometimes	Sometimes	Rarely	Sometimes	Often	Rarely	Sometimes	Sometimes	Often	Sometimes	Often	Sometimes	Sometimes	Often
Always	Always	Rarely	Always	Always	Never	Nevet	Always	Always	Always	Never	Always	Never	Never	Always	Never	Never	Never	Never	Never	Never	Sometimes	Never	Never
Sometimes	Rarely	Sometimes	Sometimes	Sometimes	Rarely	Sometimes	Often	Rarely	Sometimes	Often	Rarely	Rarely	Sometimes	Rarely	Often	Often	Often	Often	Often	Sometimes	Often	Often	Often
Always	Always	Always	Always	Always	Sometimes	Rarely	Sometimes	Always	Sometimes	Sometimes	Sometimes	Never	Never	Always	Never	Never	Never	Rarely	Rarely	Always	Always	Sometimes	Always
Always	Always	Always	Always	Always	Never	Nevet	Always	Always	Often	Rarely	Always	Rarely	Never	Always	Never	Sometimes	Never	Rarely	Rarely	Always	Always	Never	Always
Often	Always	Rarely	Sometimes	Always	Never	Nevet	Always	Often	Always	Often	Never	Never	Never	Often	Never	Never	Never	Sometimes	Never	Always	Always	Sometimes	Always
Often	Often	Always	Often	Always	Rarely	Sometimes	Often	Always	Always	Rarely	Always	Rarely	Sometimes	Often	Never	Often	Often	Always	Often	Rarely	Rarely	Often	Always
Often	Often	Often	Often	Always	Never	Nevet	Always	Always	Always	Never	Never	Never	Never	Always	Never	Sometimes	Never	Sometimes	Never	Always	Always	Never	Always
Often	Often	Always	Always	Always	Never	Nevet	Always	Always	Always	Never	Never	Never	Never	Always	Never	Never	Never	Sometimes	Never	Always	Always	Never	Always
Always	Always	Always	Always	Always	Never	Nevet	Always	Always	Always	Sometimes	Always	Never	Never	Always	Never	Never	Never	Never	Never	Always	Always	Never	Always
Always	Always	Always	Always	Always	Never	Nevet	Always	Always	Always	Sometimes	Always	Never	Never	Never	Never	Never	Never	Never	Never	Always	Always	Never	Always
Always	Always	Always	Always	Always	Never	Nevet	Always	Always	Always	Sometimes	Always	Never	Never	Always	Never	Never	Never	Never	Never	Always	Always	Never	Always
Sometimes	Never	Rarely	Never	Always	Never	Nevet	Always	Never	Sometimes	Often	Never	Never	Never	Always	Never	Never	Never	Never	Never	Always	Always	Never	Always
Sometimes	Always	Sometimes	Always	Always	Always	Nevet	Always	Never	Sometimes	Sometimes	Never	Never	Sometimes	Never	Never	Sometimes	Sometimes	Sometimes	Sometimes	Always	Sometimes	Never	Sometimes
Sometimes	Sometimes	Sometimes	Never	Always	Never	Nevet	Always	Never	Never	Always	Never	Never	Never	Sometimes	Never	Always	Never	Sometimes	Always	Always	Always	Never	Always
Always	Always	Often	Always	Always	Never	Nevet	Always	Sometimes	Sometimes	Never	Never	Sometimes	Never	Always	Never	Sometimes	Never	Sometimes	Sometimes	Always	Always	Never	Never
Always	Always	Often	Always	Always	Never	Nevet	Always	Always	Always	Never	Always	Never	Never	Always	Never	Never	Never	Never	Never	Always	Always	Never	Always
Sometimes	Sometimes	Sometimes	Often	Often	Rarely	Rarely	Often	Often	Often	Rarely	Often	Rarely	Rarely	Often	Sometimes	Sometimes	Rarely	Rarely	Rarely	Always	Always	Never	Often
				Always	Never	Nevet	Always	Sometimes	Sometimes	Often	Sometimes	Never	Never	Never	Never	Never	Never	Never	Never	Always	Always	Never	Always
